# Supplementary material for: Cellular Electrical Impedance as a Method to Decipher CCR7 Signalling and Biased Agonism
Source: Int J Mol Sci. 2022 Aug 10;23(16):8903. doi: 10.3390/ijms23168903 (PMC9408853; doi:10.3390/ijms23168903)
Supplement: Supplementary file 1 [file ijms-23-08903-s001.zip]

Archive with 1 entries (1 files):
- ijms-1841246-supplementary.pdf
